# Supplementary material for: Diluting Ionic Liquids with Small Functional Molecules of Polypropylene Carbonate to Boost the Photovoltaic Performance of Perovskite Solar Cells
Source: Molecules. 2024 Dec 22;29(24):6045. doi: 10.3390/molecules29246045 (PMC11678742; doi:10.3390/molecules29246045)
Supplement: Supplementary file 1 [file molecules-29-06045-s001.zip]

Archive with 1 entries (1 files):
- molecules-3364418-supplementary.pdf
